# Supplementary material for: In Silico Identification and Characterization of Satellite DNAs in 23 Drosophila Species from the Montium Group
Source: Genes (Basel). 2023 Jan 23;14(2):300. doi: 10.3390/genes14020300 (PMC9957191; doi:10.3390/genes14020300)
Supplement: Supplementary file 1 [file genes-14-00300-s001.zip]

Archive with 2 entries (2 files):
- File S1, Figures S1 and 2, Tables 2 and 3.pdf
- Table S1.xlsx
