# Supplementary material for: In Silico Identification and Characterization of Satellite DNAs in 23 Drosophila Species from the Montium Group
Source: Genes (Basel). 2023 Jan 23;14(2):300. doi: 10.3390/genes14020300 (PMC9957191; doi:10.3390/genes14020300)
Supplement: Supplementary file 1 [file genes-14-00300-s001.zip › Table S1.xlsx]

## Sheet: SupMat1
SatDNA Family	Species	Consensus size (in bp)	Proportion	Number of reads	Analyzed reads	Genome size (bp)	Base pairs	Copy number estimate	AT content (%)	Satellite confidence	Satellite probability	C value	P value	Drosophila Genbank megahits (Nucleotide collection) E-value threshold : 10e-5	Drosophila Repbase megahits
dmgsat-1	D. asahinai	374	0.199338	511	256348	216977949	4.3252e+07	115647	74.34	Low	0.687	0.935	0.872	No	DNA4-1_DK#RC/Helitron
dmgsat-1	D. rufa	368	0.165428	437	264164	210769271	3.4867e+07	94747.4	72.29	Low	0.372	0.92	0.828	No	DNA4-1_DK#RC/Helitron
dmgsat-1	D. lacteicornis	374	0.259604	558	214943	203475870	5.28231e+07	141238	74.07	High	0.775	0.962	0.931	No	DNA4-1_DK#RC/Helitron
dmgsat-1	D. tani	374	0.576334	1786	309890	194820185	1.12281e+08	300218	74.07	High	0.727	0.951	0.853	No	DNA4-1_DK#RC/Helitron
dmgsat-1	D. auraria	367	4.69815	22639	481871	220036088	1.03376e+09	2.81679e+06	75.48	High	0.993	0.986	0.958	No	DNA4-1_DK#RC/Helitron
dmgsat-1	D. triauraria	366	5.43155	20453	376559	217036792	1.17885e+09	3.22089e+06	75.41	High	0.994	0.989	0.966	No	DNA4-1_DK#RC/Helitron
dmgsat-2	D. asahinai	163	6.30939	16174	256348	216977949	1.369e+09	8.39877e+06	61.97	High	0.992	0.995	0.984	No	No
dmgsat-2	D. rufa	163	5.46933	14448	264164	210769271	1.15277e+09	7.07219e+06	63.2	High	0.985	0.997	0.979	No	No
dmgsat-2	D. lacteicornis	163	6.6292	14249	214943	203475870	1.34888e+09	8.27535e+06	61.35	High	0.986	0.992	0.987	No	No
dmgsat-2	D. tani	188	4.57227	14169	309890	194820185	8.9077e+08	4.73814e+06	66.49	High	0.976	0.994	0.942	No	No
dmgsat-2	D. auraria	166	0.0215825	104	481871	220036088	4.74894e+06	28608.1	68.68	Low	0.0701	0.846	0.857	No	No
dmgsat-2	D. triauraria	165	0.0154026	58	376559	217036792	3.34294e+06	20260.2	68.49	High	0.751	0.948	0.871	No	No
dmgsat-3	D. asahinai	17	0.365909	938	256348	216977949	7.93942e+07	4.67024e+06	76.48	High	0.993	0.989	0.962	No	No
dmgsat-3	D. rufa	17	0.153314	405	264164	210769271	3.23138e+07	1.90081e+06	76.48	High	0.976	0.988	0.938	No	No
dmgsat-3	D. lacteicornis	17	0.31078	668	214943	203475870	6.32362e+07	3.71978e+06	76.48	High	0.981	0.998	0.965	No	No
dmgsat-4	D. punjabiensis	20	0.941333	7688	816714	197448094	1.85864e+08	9.29322e+06	95	High	0.853	0.996	0.931	No	No
dmgsat-4	D. watanabei	20	0.5012	2436	486034	182199997	9.13185e+07	4.56593e+06	85	Low	0.661	0.988	0.86	No	No
dmgsat-5	D. mayri	190	0.925758	1326	143234	223398425	2.06813e+08	1.08849e+06	72.64	High	0.889	0.956	0.9	No	Rehavkus- 1_DY#DNA/MULE-NOF ; MuDR-1_DK#DNA/MULE-NOF ; FB4_DM#DNA/TcMar-Tc1 ; PARISa_Dan#DNA/TcMar-Tc1
dmgsat-5	D. birchii	121	0.136681	592	433126	169148727	2.31194e+07	191069	77.69	Low	0.0276	0.747	0.721	No	Rehavkus- 1_DY#DNA/MUL E-NOF ; MuDR- 1_DK#DNA/MUL E-NOF ; FB4_DM#DNA/TcMar-Tc1 ; PARISa_Dan#DNA/TcMar-Tc1
dmgsat-6	D. serrata	30	1.38612	6492	468358	184673878	2.5598e+08	8.53267e+06	56.67	High	0.959	1000	0.998	No	No
dmgsat-6	D. bunnanda	66	2.72435	8125	298236	181250127	4.93789e+08	7.48166e+06	54.55	High	0.959	0.999	0.999	No	No
dmgsat-7	D. mayri	150	2.5392	3637	143234	223398425	5.67254e+08	3.78169e+06	70	High	0.78	0.972	0.882	No	Helitron- 2N1_Dvi#RC/Helitron ; Helitron- N2_DBi#RC/Helitron
dmgsat-7	D. serrata	153	2.00317	9382	468358	184673878	3.69933e+08	2.41786e+06	75.17	Low	0.00935	0.856	0.524	XR_007765631.1 (D.biarmipes) GU120722.1/GU120699.1 (D.virilis)	Helitron-2N_DW#RC/Helitorn
dmgsat-8_variant_1	D. truncata	198	4.17199	14767	353956	190688284	7.95549e+08	4.01792e+06	67.18	High	0.989	0.989	0.946	No	DNA4-1_DK#RC/Helitron
dmgsat-8_variant_2	D. truncata	194	1.20919	4280	353956	190688284	2.30578e+08	1.18855e+06	73.72	Low	0.64	0.976	0.845	No	DNA4-1_DK#RC/Helitron
dmgsat-8	D. birchii	182	0.206637	895	433126	169148727	3.49524e+07	192046	75.28	High	0.993	0.987	0.963	No	No
dmgsat-9	D. birchii	24	0.130909	567	433126	169148727	2.21431e+07	922627	83.34	High	0.979	0.996	0.989	CP012523.1 (D.busckii)	No
dmgsat-9	D. bunnanda	24	0.129763	387	298236	181250127	2.35196e+07	979982	83.34	High	0.974	0.979	0.985	CP012523.1 (D.busckii)	No
dmgsat-10	D. bocki	41	0.417926	3918	937487	155095574	6.48184e+07	1.58094e+06	65.86	High	0.985	0.999	0.981	No	No
dmgsat-10	D. leontia	41	0.902265	5648	625980	162918854	1.46996e+08	3.58527e+06	65.86	High	0.959	0.999	0.997	No	No
dmgsat-11	D. bocki	109	0.387845	3636	937487	155095574	6.01531e+07	551863	73.4	High	0.986	0.995	0.973	No	No
dmgsat-11	D. leontia	109	0.667274	4177	625980	162918854	1.08711e+08	997353	73.4	Low	0.0861	0.788	0.99	No	No
dmgsat-12	D. bocki	489	0.159789	1498	937487	155095574	2.47825e+07	50680.1	30.48	High	0.981	0.983	0.958	No	No
dmgsat-12	D. leontia	489	0.104636	655	625980	162918854	1.70472e+07	34861.3	30.48	High	0.926	0.959	0.961	No	No
dmgsat-13	D. seguyi	16	4.58234	9322	203433	206814592	9.47696e+08	5.9231e+07	87.5	High	0.985	0.999	0.985	No	Gypsy15-LTR_Dya#LTR/Gypsy; Gypsy3-I_Dpse#LTR/Gypsy
dmgsat-13	D. vulcana	16	5.59563	9556	170776	209187412	1.17054e+09	7.31585e+07	87.5	High	0.979	1000	0.99	No	Gypsy15- LTR_Dya#LTR/Gypsy; Gypsy3-I_Dpse#LTR/Gypsy
dmgsat-13	D. mayri	8	0.305095	437	143234	223398425	6.81578e+07	8.51972e+06	87.5	High	0.992	0.993	0.977	No	No
dmgsat-13	D. bakoue	16	0.214585	2367	1103060	219308053	4.70602e+07	2.94126e+06	87.5	High	0.994	0.988	0.966	No	No
dmgsat-13	D. pectinifera	8	0.453086	900	198638	220219034	9.97781e+07	1.24723e+07	75	High	0.959	1000	0.996	CP012528.1 (D.busckii)	No
dmgsat-14_variant_1	D. nikananu	191	2.80885	12166	433131	217706973	6.11506e+08	3.2016e+06	71.21	High	0.956	0.982	0.907	No	No
dmgsat-14_variant_2	D. nikananu	207	1.01724	4406	433131	217706973	2.21461e+08	1.06986e+06	68.6	High	0.944	0.987	0.933	No	No
dmgsat-14_variant_3	D. nikananu	188	2.50178	10836	433131	217706973	5.44656e+08	2.8971e+06	67.03	Low	0.0279	0.939	0.672	No	DNA4-1_DK#RC/Helitron; SAR2_DM#Satellite; SAR_DM#Satellite
dmgsat-14	D. jambulina	208	5.34856	8010	149760	179468675	9.59899e+08	4.6149e+06	69.24	Low	0.0489	0.821	0.763	No	DNA4-1_DK#RC/Helitron; SAR2_DM#Satellite
dmgsat-14	D. seguyi	178	1.07308	2183	203433	206814592	2.21929e+08	1.24679e+06	69.67	High	0.789	0.967	0.888	No	SAR2_DM#Satellite; DNA4-1_DK#RC/Helitron
dmgsat-15	D. jambulina	18	0.263088	394	149760	179468675	4.7216e+07	2.62311e+06	88.89	High	0.986	1000	0.97	No	No
dmgsat-15	D. bunnanda	18	0.135798	405	298236	181250127	2.46135e+07	1.36742e+06	88.89	High	0.979	0.995	0.985	No	No
dmgsat-15	D. serrata	18	0.0407808	191	468358	184673878	7.53114e+06	418397	88.89	High	0.944	0.995	0.91	No	No
dmgsat-15_variant_1	D. seguyi	27	0.285598	581	203433	206814592	5.90658e+07	2.18762e+06	88.89	High	0.95	0.983	0.917	XM_002099436.4 (D.yakuba)	No
dmgsat-15_variant_2	D. seguyi	7	0.34606	704	203433	206814592	7.15702e+07	1.02243e+07	85.72	High	0.986	1000	0.972	No	No
dmgsat-16	D. mayri	16	2.01907	2892	143234	223398425	4.51058e+08	2.81911e+07	87.5	High	0.979	0.999	0.992	No	No
dmgsat-16	D. punjabiensis	16	0.0937905	766	816714	197448094	1.85188e+07	1.15742e+06	87.5	High	0.908	0.96	0.925	No	No
dmgsat-16	D. bakoue	16	0.168169	1855	1103060	219308053	3.68807e+07	2.30504e+06	87.5	High	0.959	0.999	0.997	No	No
dmgsat-16	D. bocki	16	0.0259204	243	937487	155095574	4.02013e+06	251258	87.5	Low	0.697	0.975	0.855	No	No
dmgsat-16	D. birchii	8	0.103434	448	433126	169148727	1.74957e+07	2.18697e+06	87.5	High	0.979	0.996	0.991	No	No
dmgsat-16	D. pectinifera	10	0.928825	1845	198638	220219034	2.04545e+08	2.04545e+07	90	High	0.985	0.999	0.975	No	No
dmgsat-17	D. bakoue	18	0.212409	2343	1103060	219308053	4.6583e+07	2.58795e+06	88.89	High	0.975	0.985	0.951	XM_041775877.1 (D.kikkawai) XM_002059549.3 (D.virilis) XM_017260788.2/XM_017260787.2 (D.elegans)	No
dmgsat-17	D. punjabiensis	18	0.062078	507	816714	197448094	1.22572e+07	680955	88.89	Low	0.562	0.963	0.824	"XM_041775877.1 (D.kikkawai) XM_002059549.3 (D.virilis) XM_017260788.2/XM_017260787.2 (D.elegans)	No
dmgsat-18	D. pectinifera	175	15.563	30914	198638	220219034	3.42727e+09	1.95844e+07	65.15	High	0.767	0.983	0.893	No	No
dmgsat-19	D. birchii	150	3.2374	14022	433126	169148727	5.47601e+08	3.65068e+06	78.67	High	0.992	0.995	0.985	No	No
dmgsat-20	D. bunnanda	346	3.13376	9346	298236	181250127	5.67994e+08	1.6416e+06	76.59	High	0.981	0.98	0.964	No	DNA4-1_DK#RC#Helitron; Helitron-N1_DEl#RC#Helitron
dmgsat-21	D. serrata	270	0.461186	2160	468358	184673878	8.51689e+07	315441	71.12	High	0.986	0.996	0.967	No	No
dmgsat-22	D. bunnanda	324	5.9815	17839	298236	181250127	1.08415e+09	3.34614e+06	70.99	Low	0.0215	0.899	0.615	No	DNA4-1_DK#RC/Helitron ; Helitron- N1_DEl#RC/Helitron ; Helitron- N2_DT#RC/Helitron ; hAT- N1_DF#DNA/hAT
dmgsat-22	D. serrata	356	10.4646	49012	468358	184673878	1.93255e+09	5.4285e+06	68.83	Low	0.189	0.933	0.786	No	DNA4-1_DK#RC/Helitron ; Helitron-N1_Del#RC#Helitron
dmgsat-23	D. kanapiae	31	0.414016	7624	1841474	155490160	6.43754e+07	2.07663e+06	51.62	High	0.956	0.979	0.912	No	No
dmgsat-24	D. bunnanda	22	2.08996	6233	298236	181250127	3.78805e+08	1.72184e+07	36.37	High	0.981	0.976	0.958	No	No
dmgsat-25	D. seguyi	384	1.63444	3325	203433	206814592	3.38027e+08	880279	49.22	High	0.981	0.976	0.956	No	Gypsy-12_DRh- LTR#LTR/Gypsy
dmgsat-26	D. nikananu	328	0.776901	3365	433131	217706973	1.69137e+08	515661	59.76	High	0.922	0.976	0.926	No	No
dmgsat-27	D. truncata	92	0.973567	3446	353956	190688284	1.85648e+08	2.01791e+06	55.44	High	0.993	0.987	0.962	No	No
dmgsat-28	D. pectinifera	658	0.351393	698	198638	220219034	7.73834e+07	117604	52.59	High	0.923	0.968	0.977	No	No
dmgsat-29	D. bunnanda	17	0.132445	395	298236	181250127	2.40058e+07	1.4121e+06	52.95	High	0.986	0.987	0.995	No	No
dmgsat-30	D. kanapiae	800	0.623902	11489	1841474	155490160	9.70107e+07	121263	65	Low	0.562	0.978	0.834	No	No
dmgsat-31	D. burlai	46	0.380003	1513	398155	198129694	7.52898e+07	1.63674e+06	52.18	Low	0.161	0.902	0.841	No	No
dmgsat-32	D. bunnanda	581	0.129763	387	298236	181250127	2.35196e+07	40481.2	66.27	High	0.986	0.992	0.995	No	No
dmgsat-33	D. pectinifera	24	0.138443	275	198638	220219034	3.04877e+07	1.27032e+06	75	High	0.952	0.982	0.993	No	No
dmgsat-34	D. jambulina	10	5.87607	8800	149760	179468675	1.05457e+09	1.05457e+08	60	High	0.959	1000	1000	No	No
dmgsat-35	D. triauraria	4	0.261048	983	376559	217036792	5.6657e+07	1.41643e+07	100	High	0.756	0.98	0.883	No	No
dmgsat-36	D. watanabei	20	0.743364	3613	486034	182199997	1.35441e+08	6.77204e+06	80	High	0.979	0.998	0.99	Multiple hits	No
dmgsat-37	D. pectinifera	26	1.468	2916	198638	220219034	3.23281e+08	1.24339e+07	76.93	High	0.979	0.999	0.992	No	No
dmgsat-38	D. birchii	18	0.382568	1657	433126	169148727	6.47108e+07	3.59505e+06	88.89	High	0.959	0.997	0.996	No	No
dmgsat-39	D. serrata	18	0.14775	692	468358	184673878	2.72856e+07	1.51587e+06	83.34	High	0.985	0.996	0.983	Multiple hits	No
dmgsat-40	D. bakoue	16	0.359817	3969	1103060	219308053	7.89108e+07	4.93193e+06	87.5	High	0.979	0.998	0.987	No	No
dmgsat-41	D. bocki	202	0.405979	3806	937487	155095574	6.29655e+07	311711	67.33	High	0.992	0.993	0.98	No	DNA4A-1_DK#RC/Helitron
dmgsat-42	D. vulcana	28	0.10423	178	170776	209187412	2.18036e+07	778701	57.15	High	0.992	0.989	0.978	No	No
dmgsat-43	D. watanabei	81	0.160071	778	486034	182199997	2.9165e+07	360061	81.49	High	0.892	0.974	0.95	No	Gypsy-13_DSim- I#LTR/Gypsy
dmgsat-44	D. birchii	10	0.365021	1581	433126	169148727	6.17428e+07	6.17428e+06	80	High	0.994	0.994	0.974	No	No
dmgsat-45	D. truncata	6	1.12217	3972	353956	190688284	2.13985e+08	3.56642e+07	83.34	High	0.985	0.997	0.976	Multiple hits	No
dmgsat-46	D. jambulina	21	0.204327	306	149760	179468675	3.66703e+07	1.7462e+06	76.2	High	0.959	1000	1000	No	No
dmgsat-47	D. burlai	8	0.91497	3643	398155	198129694	1.81283e+08	2.26603e+07	87.5	High	0.986	0.996	0.971	No	No
dmgsat-48	D. bakoue	4	0.326999	3607	1103060	219308053	7.17136e+07	1.79284e+07	0	High	0.895	0.963	0.954	No	No
dmgsat-49	D. tani	216	0.191036	592	309890	194820185	3.72176e+07	172304	34.73	High	0.901	0.975	0.897	No	No
dmgsat-50	D. jambulina	21	0.164263	246	149760	179468675	2.948e+07	1.40381e+06	85.72	High	0.968	0.988	1000	Multiple hits	No
dmgsat-51	D. burlai	18	0.818274	3258	398155	198129694	1.62124e+08	9.00691e+06	77.78	High	0.955	0.982	0.943	No	No
dmgsat-52	D. bakoue	7	0.219118	2417	1103060	219308053	4.80543e+07	6.8649e+06	85.72	High	0.979	0.999	0.989	X15367.1 - "simplesatDNA" (D.melanogaster) XM_002093179.4 (D.yakuba) XM_034280107.1 (D.guanche)	No
dmgsat-53	D. seguyi	9	0.827791	1684	203433	206814592	1.71199e+08	1.90221e+07	88.89	High	0.985	0.999	0.977	No	No
dmgsat-54	D. pectinifera	12	0.409287	813	198638	220219034	9.01328e+07	7.51107e+06	75	High	0.979	1000	0.993	No	No
dmgsat-55	D. truncata	26	0.105098	372	353956	190688284	2.00409e+07	770805	80.77	High	0.979	0.997	0.989	No	No
dmgsat-56	D. bunnanda	15	0.227672	679	298236	181250127	4.12656e+07	2.75104e+06	60	High	0.979	1000	0.991	XM_030710977.1 (D.novamexicana) XM_002059886.3 (D.virilis)	No
dmgsat-57	D. pectinifera	16	0.388143	771	198638	220219034	8.54765e+07	5.34228e+06	62.5	High	0.985	1000	0.982	No	No
dmgsat-58	D. mayri	18	0.449614	644	143234	223398425	1.00443e+08	5.58017e+06	88.89	High	0.922	0.981	0.934	No	No
dmgsat-59	D. bunnanda	20	0.218284	651	298236	181250127	3.95639e+07	1.9782e+06	65	High	0.979	1000	0.991	No	No
dmgsat-60	D. bocki	21	0.109442	1026	937487	155095574	1.69739e+07	808281	95.24	High	0.989	0.993	0.954	No	No
dmgsat-61	D. burlai	325	0.376738	1500	398155	198129694	7.46429e+07	229671	55.7	High	0.992	0.993	0.979	No	No
dmgsat-62	D. mayri	16	0.312077	447	143234	223398425	6.97175e+07	4.35734e+06	87.5	High	0.979	1000	0.987	No	No
dmgsat-63	D. burlai	1897	0.328013	1306	398155	198129694	6.49891e+07	34258.9	61.26	High	0.944	0.992	0.935	No	No
dmgsat-64	D. seguyi	7	0.337212	686	203433	206814592	6.97403e+07	9.9629e+06	85.72	High	0.985	0.997	0.983	No	No
dmgsat-65	D. pectinifera	18	0.285444	567	198638	220219034	6.28602e+07	3.49223e+06	66.67	High	0.981	0.998	0.962	No	No
dmgsat-66	D. bakoue	16	0.156021	1721	1103060	219308053	3.42166e+07	2.13853e+06	75	High	0.979	0.999	0.992	No	No
dmgsat-67	D. bunnanda	174	0.142505	425	298236	181250127	2.5829e+07	148442	69.55	High	0.851	0.993	0.897	No	DNA4-1_DK#RC/Helitron ; SAR2_DM#Satellite ; SAR_DM#Satellite
dmgsat-68	D. seguyi	9	0.295921	602	203433	206814592	6.12007e+07	6.80008e+06	55.56	High	0.932	0.963	0.974	Multiple hits	No
dmgsat-69	D. mayri	16	0.224109	321	143234	223398425	5.00656e+07	3.1291e+06	87.5	High	0.985	1000	0.981	No	No
dmgsat-70	D. mayri	22	0.167558	240	143234	223398425	3.74322e+07	1.70146e+06	63.64	High	0.986	1000	0.967	No	No
dmgsat-71	D. bakoue	8	0.122749	1354	1103060	219308053	2.69199e+07	3.36499e+06	62.5	High	0.959	0.999	0.997	No	No
dmgsat-72	D. mayri	285	0.14801	212	143234	223398425	3.30651e+07	116018	51.93	High	0.848	0.943	0.945	No	No
dmgsat-73	D. bakoue	14	0.102986	1136	1103060	219308053	2.25857e+07	1.61327e+06	85.72	High	0.994	0.986	0.972	No	No
dmgsat-74	D. mayri	8	0.14033	201	143234	223398425	3.13495e+07	3.91868e+06	87.5	High	0.965	1000	0.951	No	No
dmgsat-75	D. seguyi	16	0.175488	357	203433	206814592	3.62934e+07	2.26834e+06	81.25	High	0.981	1000	0.962	No	No
dmgsat-76	D. mayri	49	0.118687	170	143234	223398425	2.65145e+07	541112	46.94	High	0.755	0.947	0.932	No	No
dmgsat-77	D. seguyi	40	0.145011	295	203433	206814592	2.99904e+07	749759	42.5	High	0.78	0.966	0.879	No	Gypsey-12_DRh- LTR#LTR/Gypsy
dmgsat-78	D. seguyi	16	0.129281	263	203433	206814592	2.67372e+07	1.67107e+06	87.5	High	0.985	1000	0.977	No	No
dmgsat-79	D. bocki	186	0.387099	3629	937487	155095574	6.00373e+07	322781	69.9	High	0.922	0.983	0.934	No	DNA4-1_DK#RC/Helitron
dmgsat-80	D. mayri	422	0.877585	1257	143234	223398425	1.96051e+08	464576	71.33	High	0.975	0.978	0.946	No	Jockey- 8_Dvi#LINE/I- 82Jockey ; Merlin-1_DF#DNA/Merlin
dmgsat-81	D. leontia	653	0.315505	1975	625980	162918854	5.14018e+07	78716.3	48.86	Low	0.583	0.945	0.827	No	DNA4-1_DK#RC/Helitron
dmgsat-82	D. nikananu	239	1.22942	5325	433131	217706973	2.67653e+08	1.11989e+06	62.35	High	0.986	0.997	0.969	No	(GAAA)n#Simple_Repeat
dmgsat-83	D. seguyi	264	0.181878	370	203433	206814592	3.7615e+07	142481	71.97	High	0.757	0.941	0.897	No	Rehavkus- 1_DY#DNA/MUL E-NOF ; MuDR-1_DK#DNA/MULE-NOF ; FB4_DM#DNA/TcMar-Tc1
dmgsat-84	D. mayri	189	9.54731	13675	143234	223398425	2.13285e+09	1.12849e+07	70.9	High	0.986	0.993	0.989	No	DNA4-1_DK#RC/Helitron
dmgsat-85	D. burlai	135	3.12893	12458	398155	198129694	6.19934e+08	4.59211e+06	70.38	High	0.986	0.996	0.974	No	No
dmgsat-86	D. kanapiae	59	0.788336	14517	1841474	155490160	1.22578e+08	2.0776e+06	66.11	High	0.95	0.979	0.916	No	No
dmgsat-87	D. pectinifera	22	1.67138	3320	198638	220219034	3.6807e+08	1.67305e+07	72.73	High	0.979	1000	0.993	No	No
dmgsat-88	D. birchii	10	0.452524	1960	433126	169148727	7.65439e+07	7.65439e+06	70	High	0.985	0.998	0.982	No	No
dmgsat-89	D. jambulina	423	0.384615	576	149760	179468675	6.90264e+07	163183	51.78	High	0.981	0.976	0.973	No	No
dmgsat-90	D. vulcana	27	0.271115	463	170776	209187412	5.67139e+07	2.10052e+06	55.56	High	0.989	0.989	0.954	No	No
dmgsat-91	D. punjabiensis	455	0.535193	4371	816714	197448094	1.05673e+08	232248	62.64	High	0.989	0.99	0.952	No	DNA4-1_DK#RC/Helitron
dmgsat-92	D. burlai	441	1.73174	6895	398155	198129694	3.43109e+08	778024	45.58	High	0.992	0.991	0.977	No	No
dmgsat-93	D. tani	138	0.651844	2020	309890	194820185	1.26992e+08	920235	65.22	High	0.993	0.995	0.955	No	No
dmgsat-94	D. kanapiae	18	0.152324	2805	1841474	155490160	2.36848e+07	1.31582e+06	88.89	High	0.793	0.916	0.944	No	No
dmgsat-95	D. punjabiensis	601	0.341001	2785	816714	197448094	6.73299e+07	112030	42.6	High	0.955	0.976	0.941	No	No
dmgsat-96	D. punjabiensis	30	0.155256	1268	816714	197448094	3.06551e+07	1.02184e+06	70	High	0.992	0.99	0.975	No	No
dmgsat-97	D. bunnanda	19	0.348382	1039	298236	181250127	6.31442e+07	3.32338e+06	94.74	High	0.974	0.982	0.983	No	No
dmgsat-98	D. bunnanda	20	0.105956	316	298236	181250127	1.92046e+07	960230	50	Low	0.426	0.911	0.915	No	No
dmgsat-99	D. truncata	10	1.3465	4766	353956	190688284	2.56761e+08	2.56761e+07	80	High	0.965	0.995	0.948	No	No
dmgsat-100	D. seguyi	10	0.722597	1470	203433	206814592	1.49444e+08	1.49444e+07	70	High	0.994	0.993	0.971	No	No
dmgsat-101	D. bunnanda	19	0.196489	586	298236	181250127	3.56136e+07	1.8744e+06	73.69	High	0.986	0.986	0.986	No	No
